# Supplementary material for: An in silico and in vitro approach to elucidate the impact of residues flanking the cleavage scissile bonds of FVIII
Source: PLoS One. 2017 Jul 6;12(7):e0180456. doi: 10.1371/journal.pone.0180456 (PMC5500338; doi:10.1371/journal.pone.0180456)
Supplement: S2 Table — (XLSX) [file pone.0180456.s003.xlsx]

## Sheet: Table 1
	S2 Table: Hydrogen bonds of the apoenzyme complexes.
	A)	Protein-Protein Main Chain-Main Chain Hydrogen Bonds								C) Protein-Protein Main Chain-Side Chain Hydrogen Bonds
	DONOR		ACCEPTOR		DONOR		ACCEPTOR			DONOR		ACCEPTOR		DONOR		ACCEPTOR
	POS _chain	RES _Atom	POS _chain	RES _ Atom	POS _chain	RES _Atom	POS _Chain	RES _Atom		POS_ Chain	RES _ Atom	POS_ Chain	Res_ Atom	POS_ Chain	RES _ Atom	POS_ Chain	Res_ Atom
	Arg391				O-TCS 1					Arg391				O-TCS 1
	184 _K	TYR_N	44 _L	LYS _O	172 _K	THR _N	37 _L	SER _O		100_K	ASP _OD2	28_L	ASN _O	16_K	ILE _N	51_L	THR _OG1
	194 _K	ASP _N	37 _L	SER_O	174 _K	ILE _N	33 _L	ASP _O		100_K	ASP _OD2	28_L	ASN _O	42_K	CYS _SG	46_L	LYS _O
	28 _L	ASN _N	98 _K	ASN _O	192 _K	GLU _N	52 _L	TRP _O		101 _K	ARG _NH1	28_L	ASN _O	60_K	TYR _OH	28_L	VAL _O
					193 _K	GLY _N	47 _L	LYS _O		101 _K	ARG _NH1	28_L	ASN _O	172_K	THR _OG1	38_L	PHE _O
					194 _K	ASP _N	47 _L	LYS _O		215 _K	TRP _N	34_L	GLN _OE1	173_K	ARG _NH1	36_L	PRO _O
					195 _K	SER _N	47 _L	LYS _O		228 _K	TYR _OH	39_L	ALA _O	173_K	ARG _NH1	36_L	PRO _O
					216 _K	GLY _N	48 _L	HIS _O		29 _L	SER _N	98_L	ASN _OD1	177_K	THR _N	33_L	ASP _OD1
					28 _L	VAL _N	96 _K	TRP _O		31 _L	SER _N	98_L	ASN _OD1	193_K	GLY _N	48_L	HIS _ND1
					28 _L	VAL _N	97 _K	ARG _O		34 _L	GLN _NE2	214_K	SER _O	195_K	SER _OG	44_L	SER _O
					34 _L	ASN _N	174 _K	ILE _O		34 _L	GLN _NE"	214_K	SER _O	195_K	SER _OG	45_L	ALA _O
					37 _L	SER _N	172 _K	THR _O		40 _L	LYS _NZ	195_K	SER _O	195_K	SER _OG	48_L	HIS _O
					52 _L	TRP _N	190 _K	ALA _O		41 _L	LYS _NZ	143_K	ASN _O	220_K	CYS _SG	52_L	TRP _O
										44 _L	LYS _NZ	187_K	ARG _O	32_L	ASP _N	172_K	THR _OG1
										45 _L	THR _OG1	223_K	GLY _O	33_L	ASP _OD1	175_K	ARG _O
	Arg759				O-TCS 2									33_L	ASP _OD1	175_K	ARG _O
	60_K	TRP _N	29_L	LYS _O	28_L	ASP _N	97_K	ARG _O						33_L	ASP _OD2	175_K	ARG _O
	191_K	CYS _N	39_L	SER _O										33_L	ASP _OD2	175_K	ARG _O
	216_K	GLY _N	38_L	PHE _O										35_L	SER _OG	168_K	CYS _O
	39_L	SER _N	191_K	CYS _O										42_L	ARG _NH1	216_K	GLY _O
														42_L	ARG _NH1	216_K	GLY _O
														46_L	LYS _NZ	60_K	LEU _O
	Arg1708				O-TCS 3									46_L	LYS _N	195_K	SER _OG
	138_K	VAL _N	44_L	HIS _O	60_K	LEU _N	36_L	GLU _O						47_L	LYS _N	195_K	SER _OG
	138_K	VAL _N	45_L	TYR _O	99_K	LEU _N	32_L	ASP _O						48_L	HIS _N	195_K	SER _OG
	139_K	THR _N	41_L	LYS _O	216_K	GLY _N	45_L	SER _O						50_L	LYS _NZ	139_K	THR _O
	144_K	LEU _N	30_L	ASP _O	217_K	GLU _N	49_L	THR _O						50_L	LYS _NZ	194_K	ASP _O
	145_K	LYS _N	30_L	ASP _O	219_K	GLY _N	47_L	LYS _O						51_L	THR _OG1	191_K	CYS _O
	155_K	GLY _N	28_L	ASP _O	31_L	PHE _N	97_K	GLU _O						52_L	TRP _NE1	215_K	TRP _O
	193_K	GLY _N	37_L	SER _O	34_L	TYR _N	95_K	ASN _O
	194_K	ASP _N	37_L	SER _O	34_L	TYR _N	96_K	TRP _O		Arg759				O-TCS 2
	197_K	GLY _N	39_L	GLN _O	35_L	ASP _N	95_K	ASN _O		16_K	ILE _N	40_B	GLN _OE1	POS _CHAIN	RES _ATOM	POS _CHAIN	RES _ATOM
	200_K	VAL _N	43_L	ARG _O	37_L	ASP _N	60_K	LEU _O		16_K	ILE _N	42_B	SER _OG	57_K	HIS _NE2	43_E	ARG _O
	39_L	GLN _N	194_K	ASP _O	38_L	GLU _N	60_K	LEU _O		60_K	TYR _OH	33_B	ILE _O	60_K	LYS _NZ	44_E	GLY _O
	40_L	LYS _N	194_K	ASP _O	47_L	LYS _N	216_K	GLY _O		60_K	LYS _NZ	28_B	SER _O	192_K	GLU _OE1	40_E	LEU _O
	43_L	ARG _N	137_K	ARG _O	48_L	LYS _N	216_K	GLY _O		151_K	GLN _NE2	43_B	ARG _O	192_K	GLU _OE1	40_E	LEU _O
					50_L	ARG _N	215_K	TRP _O		151_K	GLN _NE2	43_B	ARG _O	50_E	ARG _NH2	41_K	LEU _O
					56_L	ALA _N	175_K	ARG _O		191_K	CYS _SG	44_B	HIS _O	50_E	ARG _NH2	41_K	LEU _O
										192_K	GLU _OE2	45_B	PRO _OXT
										192_K	GLU _OE2	45_B	PRO _OXT
	B) Protein-Protein Side Chain-Side Chain Hydrogen Bonds									194_K	ASP _N	39_B	SER _OG
	Arg391				O-TCS 1					194_K	ASP _OD1	39_B	SER _O
	97_K	ARG _NE	28_L	ASN _OD1	30_L	ARG _NH1	180_K	MET _SD		194_K	ASP _OD1	39_B	SER _O
	97_K	ARG _NH2	28_L	ASN _ND2	30_L	ARG _NH1	180_K	MET _SD		29_B	LYS _NZ	59_K	LEU _O
	97_K	ARG _NH2	28_L	ASN _ND2	46_L	LYS _NZ	94_K	TYR _OH		30_B	ASN _ND2	60_K	PRO _O
	98_K	ASN _ND2	29_L	SER _OG	47_L	LYS _NZ	39_K	GLU _OE2		30_B	ASN _ND2	60_K	PRO _O
	98_K	ASN _ND2	29_L	SER _OG	50_L	LYS _NZ	194_K	ASP _OD1		36_B	ARG _NH1	58_K	CYS _O
	29_L	SER _OG	98_K	ASN _ND2	50_L	LYS _NZ	194_K	ASP _OD2		36_B	ARG _NH1	58_K	CYS _O
	29_L	SER _OG	100_K	ASP _OD2						40_B	GLN _NE2	188_K	GLY _O
	36_L	ARG _NH1	102_K	ASP _OD2						40_B	GLN _NE2	188_K	GLY _O
	36_L	ARG _NH1	102_K	ASP _OD2						40_B	GLN _OE1	189_K	ASP _O
	36_L	ARG _NH2	102_K	ASP _OD2						40_B	GLN _OE1	189_K	ASP _O
	36_L	ARG _NH2	102_K	ASP _OD2						40_B	GLN _NE2	189_K	ASP _O
	44_L	LYS _NZ	18_K	GLU _OE2						40_B	GLN _NE2	189_K	ASP _O
	46_L	TRP _NE1	171_K	SER _OG						41_B	ASN _ND2	139_K	THR _O
	46_L	TRP _NE1	182_K	CYS _SG						41_B	ASN _ND2	139_K	THR _O
										42_B	SER _N	194_K	ASP _OD1
										43_B	ARG _NH1	41_K	LEU _O
	Arg759				O-TCS 2					43_B	ARG _NH1	41_K	LEU _O
	none				39_K	GLU _OE2	48_E	ASN _OD1		43_B	ARG _NH2	41_K	LEU _O
					39_K	GLU _OE2	48_E	ASN _OD1		43_B	ARG _NH2	41_K	LEU _O
					192_K	GLU _OE1	47_E	GLN _NE2
					192_K	GLU _OE1	47_E	GLN _NE2		Arg1708				O-TCS 3
					192_K	GLU _OE2	47_E	GLN _NE2
					192_K	GLU _OE2	47_E	GLN _NE2		138_K	VAL _N	44_L	HIS _O	57_K	HIS _ND1	42_L	PRO _O
					47_E	GLN _NE2	192_K	GLU _OE1		138_K	VAL _N	45_L	TYR _O	59_K	LEU _N	38_L	GLU _OE1
					47_E	GLN _NE2	192_K	GLU _OE1		139_K	THR _N	41_L	LYS _O	60_K	TYR _N	39_L	ASN _OD1
					47_E	GLN _NE2	192_K	GLU _OE2		144_K	LEU _N	30_L	ASP _O	60_K	ASP _N	39_L	ASN _OD1
					47_E	GLN _NE2	192_K	GLU _OE2		145_K	LYS _N	30_L	ASP _O	60_K	LYS _N	39_L	ASN _OD1
					48_E	ASN _OD1	39_K	GLU _OE2		155_K	GLY _N	28_L	ASP _O	60_K	ASN _N	39_L	ASN _OD1
					48_E	ASN _OD1	39_K	GLU _OE2		193_K	GLY _N	37_L	SER _O	98_K	ASN _OD1	54_L	ILE _O
										194_K	ASP _N	37_L	SER _O	98_K	ASN _OD1	54_L	ILE _O
										197_K	GLY _N	39_L	GLN _O	98_K	ASN _OD1	55_L	ALA _O
	Arg1708				O-TCS 3					200_K	VAL _N	43_L	ARG _O	98_K	ASN _OD1	55_L	ALA _O
	143_K	ASN _ND2	30_L	ASP _OD1	57_K	HIS _NE2	34_F	TYR _OH		39_L	GLN _N	194_K	ASP _O	101_K	ARG _NH1	58_L	GLU _OXT
	143_K	ASN _ND2	30_L	ASP _OD1	57_K	HIS _NE2	46_F	GLN _NE2		40_L	LYS _N	194_K	ASP _O	101_K	ARG _NH1	58_L	GLU _OXT
	143_K	ASN _ND2	30_L	ASP _OD2	60_K	TYR _OH	32_F	ASP _OD1		43_L	ARG _N	137_K	ARG _O	172_K	THR _OG1	51_L	HIS _O
	143_K	ASN _ND2	30_L	ASP _OD2	102_K	ASP _OD2	46_F	GLN _NE2						175_K	ARG _NH1	56_L	ALA _O
	143_K	ASN _OD1	32_L	ASN _ND2	102_K	ASP _OD2	46_F	GLN _NE2						175_K	ARG _NH1	56_L	ALA _O
	143_K	ASN _OD1	32_L	ASN _ND2	195_K	SER _OG	46_F	GLN _OE1						175_K	ARG _NH2	56_L	ALA _O
	154_K	LYS _NZ	28_L	ASP _OD1	34_L	TYR _OH	57_K	HIS _NE2						175_K	ARG _NH2	56_L	ALA _O
	154_K	LYS _NZ	28_L	ASP _OD2	46_L	GLN _NE2	57_K	HIS _NE2						178_K	ASP _N	58_L	GLU _OE1
	156_K	GLN _NE2	31_L	GLU _OE2	46_L	GLN _NE2	57_K	HIS _NE2						195_K	SER _OG	42_L	PRO _O
	156_K	GLN _NE2	31_L	GLU _OE2	46_L	GLN _NE2	102_K	ASP _OD2						195_K	SER _OG	43_L	ARG _O
	30_L	ASP _OD1	143_K	ASN _ND2	46_L	GLN _NE2	102_K	ASP _OD2						217_K	GLU _N	51_L	HIS _ND1
	30_L	ASP _OD1	143_K	ASN _ND2	46_L	GLN _OE1	195_K	SER _OG						37_L	ASP _OD1	56_K	ALA _O
	30_L	ASP _OD2	143_K	ASN _ND2	46_L	GLN _OE1	195_K	SER _OG						37_L	ASP _OD1	56_K	ALA _O
	30_L	ASP _OD2	143_K	ASN _ND2	47_L	LYS _NZ	192_K	GLU _OE1						38_L	GLU _OE1	58_K	CYS _O
	31_L	GLU _OE2	156_K	GLN _NE2	50_L	ARG _NH2	189_K	ASP _OD1						38_L	GLU _OE1	58_K	CYS _O
	31_L	GLU _OE2	156_K	GLN _NE2	50_L	ARG _NH2	189_K	ASP _OD1						38_L	GLU _OE1	59_K	LEU _O
	32_L	ASN _ND2	143_K	ASN _OD1	50_L	ARG _NH2	189_K	ASP _OD2						38_L	GLU _OE1	59_K	LEU _O
	32_L	ASN _ND2	143_K	ASN _OD1	50_L	ARG _NH2	189_K	ASP _OD2						39_L	ASN _OD1	60_K	TYR _O
	37_L	SER _OG	192_K	GLU _OE2										39_L	ASN _OD1	60_K	TYR _O
	42_L	THR _OG1	228_K	TYR _OH										39_L	ASN _ND2	60_K	LYS _O
														39_L	ASN _ND2	60_K	LYS _O
														43_L	ARG _NH1	43_K	GLY _O
														43_L	ARG _NH1	43_K	GLY _O
														43_L	ARG _NE	193_K	GLY _O
														43_L	ARG _NE	194_K	ASP _O
														43_L	ARG _N	195_K	SER _OG
														43_L	ARG _NE	195_K	SER _O
														43_L	ARG _NH1	195_K	SER _O
														43_L	ARG _NH1	195_K	SER _O
														43_L	ARG _NH2	195_K	SER _O
														43_L	ARG _NH2	195_K	SER _O
														46_L	GLN _OE1	194_K	ASP _O
														46_L	GLN _OE1	194_K	ASP _O
														46_L	GLN _OE1	213_K	VAL _O
														46_L	GLN _OE1	213_K	VAL _O
														46_L	GLN _NE2	213_K	VAL _O
														46_L	GLN _NE2	213_K	VAL _O
														46_L	GLN _NE2	214_K	SER _O
														46_L	GLN _NE2	214_K	SER _O
														47_L	LYS _NZ	146_K	GLU _O
														50_L	ARG _NH2	190_K	ALA _O
														50_L	ARG _NH2	190_K	ALA _O
														51_L	HIS _ND1	217_K	GLU _O
														53_L	PHE _N	172_K	THR _OG1
