# Supplementary material for: An in silico and in vitro approach to elucidate the impact of residues flanking the cleavage scissile bonds of FVIII
Source: PLoS One. 2017 Jul 6;12(7):e0180456. doi: 10.1371/journal.pone.0180456 (PMC5500338; doi:10.1371/journal.pone.0180456)
Supplement: S3 Table — (XLSX) [file pone.0180456.s004.xlsx]

## Sheet: Table 2
						S3 Table Post-insertion interactions of the apoenzymes.
	POS	Residue_Chain	POS	Residue_Chain		POS	Residue_Chain	POS	Residue_Chain		POS	Residue_Chain	POS	Residue_Chain		POS	Residue_Chain	POS	Residue_Chain
	A) Hydrophobic-Interactions within 5Å										C) Aromatic-Aromatic Interactions within 4.5 and 7 Angstroms
	Arg391					O-TCS 1					Arg391					O-TCS 1
	160	LEU_K	43	PRO_L		60	PRO _K	28	VAL _L		None					None
	163	VAL _K	46	TRP_L		60	TYR _K	28	VAL _L		Arg759					O-TCS 2
	167	VAL _K	46	TRP _L		96	TRP _K	28	VAL _L		None					215	TRP_K	32	TYR_E
	213	VAL _K	39	ALA _L		174	ILE _K	31	PHE _L		Arg1708					O-TCS 3
	225	TYR _K	38	VAL _L		190	ALA _K	52	TRP _L		None					60	TRP _K	31	PHE _L
	225	TYR _K	43	PRO _L		213	VAL _K	49	PRO _L							60	TYR _K	31	PHE _L
	227	PHE _K	46	TRP _L		215	TRP _K	40	VAL _L							60	TYR _K	34	TYR _L
	228	TYR _K	43	PRO _L		215	TRP _K	49	PRO _L							94	TYR _K	34	TYR _L
	Arg759					O-TCS 2										215	TRP _K	53	PHE _L
	60	TYR _K	33	ILE _L		60	TRP _K	33	LEU _L							227	PHE _K	53	PHE _L
	60	TYR _K	35	PRO _L		60	TRP _K	40	LEU _L
	99	LEU _K	35	PRO _L		60	TRP _K	52	PRO _L		D) Ionic Interactions within 6 Angstroms
	174	ILE _K	33	ILE _L		60	TYR _K	33	LEU _L		Arg391					O-TCS 1
	174	ILE _K	35	PRO _L		99	LEU _K	32	TYR _L		18	GLU _K	42	HIS_L		39	GLU_K	47	LYS_L
	215	TRP _K	35	PRO _L		174	ILE _K	29	ILE _L		18	GLU _K	44	LYS _L		192	GLU_K	48	HIS _L
						174	ILE _K	32	TYR _L		102	ASP_K	36	ARG _L		194	ASP_K	50	LYS _L
						215	TRP _K	32	TYR _L							217	GLU_K	54	HIS_L
						215	TRP _K	42	PRO _L		Arg759					O-TCS 2
	Arg1708					O-TCS 3					60	ASP _K	29	LYS _B		39	GLU _K	50	ARG _E
	22	ALA _K	45	TYR _L		41	LEU _K	42	PRO _L							102	ASP_K	43	ARG _E
	26	MET _K	45	TYR _L		60	PRO _K	31	PHE _L							217	GLU _K	36	LYS _E
	60	TRP _K	35	PRO _L		60	TRP _K	31	PHE _L		Arg1708					O-TCS 3
	155	LEU _K	45	TYR _L		60	TRP _K	40	LEU _L		145	LYS _K	28	ASP _L		60	LYS _K	38	GLU _L
	158	VAL _K	27	TYR _L		60	TRP _K	41	VAL _L		145	LYS _K	29	GLU _L		97	GLU _K	28	LYS _L
	190	ALA _K	27	TYR _L		60	TYR _K	31	PHE _L		154	LYS _K	28	ASP _L		101	ARG _K	58	GLU _L
						60	TYR _K	34	TYR _L		154	LYS _K	29	GLU _L		189	ASP _K	50	ARG _L
						60	TYR _K	40	LEU _L		194	ASP _K	40	LYS _L		189	ASP _K	51	HIS _L
						94	TYR _K	34	TYR _L							192	GLU _K	47	LYS _L
						99	LEU _K	34	TYR _L
						99	LEU _K	40	LEU _L		E) Cation-Pi Interactions within 6 Angstroms
						99	LEU _K	54	ILE _L		Arg391					O-TCS 1
						174	ILE _K	53	PHE _L		None					38	PHE_D	224	LYS _K
						174	ILE _K	56	ALA _L							60	TYR _K	46	LYS _D
						180	MET _K	53	PHE _L							94	TYR _K	46	LYS _D
						215	TRP _K	53	PHE _L							215	TRP _K	30	ARG _D
						227	PHE _K	53	PHE _L							215	TRP _K	42	ARG _D
																227	PHE _K	30	ARG _D
	B) Aromatic-Sulphur Interactions within 5.3 Angstroms										Arg759					O-TCS 2
											None					None
	Arg391					O-TCS 1					Arg1708					O-TCS 3
	46	TRP_A	182	CYS_K		None					27	TYR _L	145	LYS _K		60	TRP_K	48	LYS_L
	Arg759					O-TCS 2					60	TRP _K	36	ARG _L
	38	PHE_B	220	CYS_K		None					141	TRP _K	40	LYS _L
											228	TYR _K	43	ARG _L
	Arg1708					O-TCS 3
	38	PHE_C	220	CYS_K	53	PHE_F	180	MET_K
